# Supplementary material for: The sex lives of ctenophores: the influence of light, body size, and self-fertilization on the reproductive output of the sea walnut, Mnemiopsis leidyi
Source: PeerJ. 2016 Mar 24;4:e1846. doi: 10.7717/peerj.1846 (PMC4811168; doi:10.7717/peerj.1846)
Supplement: Supplemental Information 1 [file peerj-04-1846-s001.xlsx]

## Sheet: Martindale & Pang protocol exp
Date of spawning	Bowl #	Number of ML in bowl	Hours in dark	Eggs?	Quandrants counted	Quadrant 1	Quadrant 2	Combined egg count	Estimated total eggs in dish	Egg #	Cydippid quadrants	Quadrant 1	Quadrant 2	Combined Cydippids	Estimated total cydippids	% eggs developed	# Eggs alive 24hr	Size A (mm)	Size B (mm)	Size C (mm)	Eggs 1 or 0		Note 1	Note 2
2015-06-30		1	4	N														57			0		Spawned next day	size converted from inches	23 ppT
2015-06-30		1	4	N														45			0		Spawned next day	size converted from inches	23 ppT
2015-06-30		1	4	N														52			0		Spawned next day	size converted from inches	23 ppT
2015-06-30		1	4	N														50			0		Spawned next day	size converted from inches	22 ppT
2015-06-30		1	4	N														45			0		Spawned next day	size converted from inches
2015-06-30		1	4	N														49			0		Spawned next day	size converted from inches
2015-06-30		1	4	N														54			0		Spawned next day	size converted from inches
2015-06-30		1	4	N														48			0		Spawned next day	size converted from inches
2015-07-10		1	3	Y														48			1		Spawned next day	size converted from inches
2015-07-10		1	3	Y														46			1		Spawned next day	size converted from inches
2015-07-10		1	3	N														37			0		Spawned next day	size converted from inches
2015-07-10		1	3	N														40			0		Spawned next day	size converted from inches
2015-07-10		1	3	Y														52			1		Spawned next day	size converted from inches
2015-07-10		1	3	Y														40			1		Spawned next day	size converted from inches
2015-07-15		1	3	Y						18								42			1		Spawned next day
2015-07-15		1	3	N														38			0		Spawned next day
2015-07-15		1	3	N														49			0		Spawned next day
2015-07-15		1	3	N														45			0		Spawned next day
2015-07-15		1	3	N														43			0		Spawned next day
2015-07-23		1	3	N																			Spawned day of collection
2015-07-23		1	3	N																			Spawned day of collection
2015-07-23		1	3	N																			Spawned day of collection
2015-07-23		1	3	N																			Spawned day of collection
2015-07-23		1	3	N																			Spawned day of collection
2015-08-04		1		N														33			0		Spawned day of collection
2015-08-04		1		N														27			0		Spawned day of collection
2015-08-04		1		N														36			0		Spawned day of collection
2015-08-10		1	3.5	Y						177							30	44			1		Spawned day of collection
2015-08-10		1	3.5	N														28			0		Spawned day of collection
2015-08-10		1	3.5	N														37			0		Spawned day of collection
2015-08-10		1	3.5	N														39			0		Spawned day of collection
2015-08-10		1	3.5	Y						19							15	41			1		Spawned day of collection
2015-08-10		1	3.5	N														48			0		Spawned day of collection
2015-08-10		1	3.5	N														39			0		Spawned day of collection
2015-08-10		1	3.5	N														47			0		Spawned day of collection
2015-08-12		1	3	N														33			0		Spawned day of collection
2015-08-12		1	3	N														41			0		Spawned day of collection
2015-08-12		1	3	N														36			0		Spawned day of collection
																		43					Spawned day of collection
2015-10-15	135	2	15	N	0														14	15				Marineland Harbor
2015-10-15	136	2	15	N	0														16	17				Marineland Harbor
2015-10-15	137	2	15	Y	1	2,6													20	19				Marineland Harbor	Counted many more undeveloped eggs than found in original egg count.

## Sheet: Light cues & repro output
Date	Bowl #	Light effects on spawning	Size effects on spawning likelihood	Size effects on egg # and viability	Cost of self-fertilization	# of ML in bowl	hours in dark	Spawned?	Spawned binary	total eggs quadrants	count 1	count 2	combined count	estimated eggs		viability quadrant	count 1	count 2	total count	estimated viability	% viable		Size 1	Size 2			Location	Notes
2015-08-20	10A	Yes	Yes	No	No	1	15	Y	1														42
2015-08-20	11A	Yes	Yes	No	No	1	8	Y	1														35
2015-08-20	12A	Yes	Yes	No	No	1	8	Y	1														57
2015-08-20	13A	Yes	Yes	No	No	1	8	Y	1														41
2015-08-20	14A	Yes	Yes	No	No	1	8	Y	1														31
2015-08-20	15A	Yes	Yes	No	No	1	8	Y	1														37
2015-08-20	16A	Yes	Yes	No	No	1	8	Y	1														35
2015-08-20	17A	Yes	Yes	No	No	1	8	Y	1														35
2015-08-20	18A	Yes	Yes	No	No	1	8	Y	1														37
2015-08-20	19A	Yes	Yes	No	No	1	8	Y	1														50
2015-08-20	1A	Yes	Yes	No	No	1	15	Y	1														35
2015-08-20	20A	Yes	Yes	No	No	1	8	Y	1														54
2015-08-20	21A	Yes	Yes	No	No	1	4	Y	1														38
2015-08-20	22A	Yes	Yes	No	No	1	4	Y	1														42
2015-08-20	23A	Yes	Yes	No	No	1	4	Y	1														40
2015-08-20	24A	Yes	Yes	No	No	1	4	Y	1														57
2015-08-20	25A	Yes	Yes	No	No	1	4	Y	1														65
2015-08-20	26A	Yes	Yes	No	No	1	4	Y	1														42
2015-08-20	27A	Yes	Yes	No	No	1	4	Y	1														45
2015-08-20	28A	Yes	Yes	No	No	1	4	Y	1														40
2015-08-20	29A	Yes	Yes	No	No	1	4	Y	1														47
2015-08-20	2A	Yes	Yes	No	No	1	15	Y	1														40
2015-08-20	30A	Yes	Yes	No	No	1	4	Y	1														44
2015-08-20	31A	Yes	Yes	No	No	1	0	Y	1														42
2015-08-20	32A	Yes	Yes	No	No	1	0	Y	1														41
2015-08-20	33A	Yes	Yes	No	No	1	0	Y	1														50
2015-08-20	34A	Yes	Yes	No	No	1	0	Y	1														44
2015-08-20	35A	Yes	Yes	No	No	1	0	Y	1														48
2015-08-20	36A	Yes	Yes	No	No	1	0	Y	1														36
2015-08-20	37A	Yes	Yes	No	No	1	0	Y	1														41
2015-08-20	38A	Yes	Yes	No	No	1	0	Y	1														47
2015-08-20	39A	Yes	Yes	No	No	1	0	Y	1														45
2015-08-20	3A	Yes	Yes	No	No	1	15	Y	1														58
2015-08-20	40A	Yes	Yes	No	No	1	0	Y	1														40
2015-08-20	4A	Yes	Yes	No	No	1	15	Y	1														47
2015-08-20	5A	Yes	Yes	No	No	1	15	Y	1														43
2015-08-20	6A	Yes	Yes	No	No	1	15	Y	1														43
2015-08-20	7A	Yes	Yes	No	No	1	15	Y	1														55
2015-08-20	8A	Yes	Yes	No	No	1	15	Y	1														45
2015-08-20	9A	Yes	Yes	No	No	1	15	Y	1														43
2015-09-01	10B	Yes	Yes	No	No	1	4	Y	1														35
2015-09-01	11B	Yes	Yes	No	No	1	4	Y	1														34
2015-09-01	15B	Yes	Yes	No	No	1	4	Y	1														38
2015-09-01	1B	Yes	Yes	No	No	1	0	Y	1														46
2015-09-01	26B	Yes	Yes	No	No	1	15	Y	1														40
2015-09-01	29B	Yes	Yes	No	No	1	15	Y	1														46
2015-09-01	2B	Yes	Yes	No	No	1	0	Y	1														34
2015-09-01	34B	Yes	Yes	No	No	1	15	Y	1														37
2015-09-01	39B	Yes	Yes	No	No	1	15	Y	1														33
2015-09-01	3B	Yes	Yes	No	No	1	0	Y	1														42
2015-09-01	4B	Yes	Yes	No	No	1	0	Y	1														40
2015-09-01	5B	Yes	Yes	No	No	1	0	Y	1														19
2015-09-01	8B	Yes	Yes	No	No	1	4	Y	1														35
2015-09-01	9B	Yes	Yes	No	No	1	4	Y	1														42
2015-09-07	41	Yes	Yes	Yes	Yes	1	8	Y	1	2,6	193	60	253	1590.11						81	0.05094		42				Port Orange	collected that day from Port Orange
2015-09-07	42	No	No	No	Yes	2	8	Y	1	3,7	31	76	107	672.495		3,7	48	18	66	414.691	0.616646		34	34			Port Orange	collected that day from Port Orange
2015-09-07	43	Yes	Yes	Yes	Yes	1	8	Y	1	4,8	81	77	158	993.03		4,8	0	8	8	50.2656	0.0506184		45				Port Orange	collected that day from Port Orange
2015-09-07	45	No	No	No	Yes	2	14	Y	1	1,5	67	37	104	653.64		1,5	1	3	4	25.1328	0.0384505		45	25			Port Orange	collected that day from Port Orange
2015-09-07	46	No	No	No	Yes	2	14	Y	1	2,6	105	86	191	1200.43		2,6	4	8	12	75.3984	0.0628092		37	32			Port Orange	collected that day from Port Orange
2015-09-07	47	Yes	Yes	Yes	Yes	1	14	Y	1	3,7	52	36	88	553.08		3,7	4	13	17	106.814	0.193126		36				Port Orange	collected that day from Port Orange
2015-09-07	48	Yes	Yes	Yes	Yes	1	14	Y	1	4,8	73	67	140	879.9		4,8	0	3	3	18.8496	0.0214224		28				Port Orange	collected that day from Port Orange
2015-09-07	49	Yes	Yes	Yes	Yes	1	0	Y	1	1,5	96	131	227	1426.69		1,5	10	26	36	226.195	0.158545		40				Port Orange	collected that day from Port Orange
2015-09-07	50	No	No	No	Yes	2	0	Y	1	2,6	126	173	299	1879.22		2,6	49	81	130	816.816	0.434658		38	32			Port Orange	collected that day from Port Orange
2015-09-07	51	Yes	Yes	Yes	Yes	1	0	Y	1	3,7	106	89	195	1225.58		3,7	9	22	31	194.779	0.158929		37				Port Orange	collected that day from Port Orange
2015-09-07	52	No	No	No	Yes	2	0	Y	1	4,8	139	70	209	1313.57		4,8	38	61	99	622.037	0.473549		36	35			Port Orange	collected that day from Port Orange
2015-09-07	40C	No	No	No	Yes	2	8	Y	1	1, 5	23	12	35	219.975		1,5				59	0.268212		32	29			Port Orange	collected that day from Port Orange
2015-09-14	53	No	No	No	Yes	2	15	Y	1	1,5	128	132	260	1634.1		1,5	20	41	61	383.275	0.234548		50	41			St. Augustine	Collected that day from St. Augustine Marina
2015-09-14	54	Yes	Yes	No	No	1	15	N	0														22				St. Augustine	Collected that day from St. Augustine Marina
2015-09-14	55	No	No	No	Yes	2	15	Y	1	2,6	106	116	222	1395.27		2,6	26	28	54	339.293	0.756826		37	43			St. Augustine	Collected that day from St. Augustine Marina			Counted unfertilized
2015-09-14	56	Yes	Yes	Yes	Yes	1	15	Y	1	4,8	256	370	626	3934.41		4,8	126	118	244	1533.1	0.610335		55				St. Augustine	Collected that day from St. Augustine Marina			Counted unfertilized
2015-09-14	57	No	No	No	Yes	2	0	Y	1	3,7	7	6	13	81.705		3,7	5	5	10	62.832	0.23099		51	42			St. Augustine	Collected that day from St. Augustine Marina			Counted unfertilized
2015-09-14	58	Yes	Yes	Yes	Yes	1	0	Y	1	1,5	138	57	195	1225.58		1,5	27	11	38	238.762	0.805184		49				St. Augustine	Collected that day from St. Augustine Marina			Counted unfertilized
2015-09-14	59	Yes	Yes	Yes	Yes	1	0	Y	1	2,6	155	178	333	2092.91		2,6	115	141	256	1608.5	0.231451		48				St. Augustine	Collected that day from St. Augustine Marina			Counted unfertilized
2015-09-14	60	No	No	No	Yes	2	0	Y	1	3,7	34	38	72	452.52		3,7	13	11	24	150.797	0.666762		50	34			St. Augustine	Collected that day from St. Augustine Marina			Counted unfertilized
2015-09-14	61	Yes	Yes	No	No	1	0	N	0	4,8			2	12.57									44				St. Augustine	Collected that day from St. Augustine Marina
2015-09-14	62	Yes	Yes	Yes	Yes	1	0	Y	1	1,5	80	74	154	967.89		1,5	39	29	68	427.258	0.441432		41				St. Augustine	Collected that day from St. Augustine Marina
2015-09-16	63	No	Yes	Yes	Yes	1	15	Y	1	1,5	27	39	66	414.81		1,5	20	24	44	276.461	0.333524		53				St. Augustine	Collected that day from St. Augustine Marina
2015-09-16	64	No	Yes	Yes	Yes	1	15	Y	1	2,6	27	32	59	370.815		2,6	23	22	45	282.744	0.237507		45				St. Augustine	Collected that day from St. Augustine Marina
2015-09-16	65	No	Yes	Yes	Yes	1	15	Y	1	3,7	126	97	223	1401.56		3,7	83	51	134	841.949	0.399275		44				St. Augustine	Collected that day from St. Augustine Marina
2015-09-16	66	No	No	No	Yes	2	15	Y	1	4,8	217	158	375	2356.88		4,8	117	122	239	1501.68	0.362849		55	38			St. Augustine	Collected that day from St. Augustine Marina
2015-09-20	67	No	No	No	Yes	2	natural light	Y	1	1,5	128	242	370	2325.45		1,5	4	4	8	50.2656	0.978385		46	33			St. Augustine	Collected that day from St. Augustine Marina
2015-09-20	68	No	Yes	No	No	1	natural light	N	0														62				St. Augustine	Collected that day from St. Augustine Marina
2015-09-20	69	No	Yes	Yes	Yes	1	natural light	Y	1	2,6	155	124	279	1753.52		2,6	27	35	62	389.558	0.777841		51				St. Augustine	Collected that day from St. Augustine Marina
2015-09-20	70	No	Yes	Yes	Yes	1	natural light	Y	1	3,7	93	269	362	2275.17		3,7	18	30	48	301.594	0.867441		59				St. Augustine	Collected that day from St. Augustine Marina
2015-09-20	71	No	No	No	Yes	2	natural light	Y	1	4,8	43	79	122	766.77		4,8	25	20	45	282.744	0.631253		42	38			St. Augustine	Collected that day from St. Augustine Marina
2015-09-20	72	No	Yes	No	No	1	natural light	N	0					1									26				St. Augustine	Collected that day from St. Augustine Marina
2015-10-05	73	No	No	No	Yes	2	natural light	Y	1	1,5	103	79	182	1143.87		1,5	12	8	20	125.664	0.890141		28	38			Port Orange	collected that day from Port Orange
2015-10-05	74	No	Yes	Yes	Yes	1	natural light	Y	1	2,6	6	18	24	150.84		2,6	5	10	15	94.248	0.375179		49				Port Orange	collected that day from Port Orange
2015-10-05	75	No	Yes	No	No	1	natural light	N	0														29				Port Orange	collected that day from Port Orange
2015-10-05	76	No	No	No	Yes	2	natural light	Y	1	3,7	82	62	144	905.04		3,7	72	45	117	735.134	0.187733		31	34			Port Orange	collected that day from Port Orange
2015-10-05	77	No	Yes	Yes	Yes	1	natural light	Y	1	4,8	10	19	29	182.265		4,8	4	11	15	94.248	0.482907		33				Port Orange	collected that day from Port Orange
2015-10-05	78	No	Yes	Yes	Yes	1	natural light	Y	1	1,5	5	3	8	50.28		1,5				3	0.0596659		41				Port Orange	collected that day from Port Orange
2015-10-05	79	No	No	No	Yes	2	natural light	Y	1	2,6	3	2	5	31.425		2,6				13	0.413683		29	30			Port Orange	collected that day from Port Orange
2015-10-05	80	No	Yes	No	No	1	natural light	N	0														25				Port Orange	collected that day from Port Orange
2015-10-05	81	No	No	No	No	2	natural light	N	0														28	30			Port Orange	collected that day from Port Orange
2015-10-05	82	No	Yes	Yes	Yes	1	natural light	Y	1					25									34				Port Orange	collected that day from Port Orange
2015-10-05	83	No	No	No	Yes	2	natural light	Y	1	3,7	30	28	58	364.53		3,7	0	0	0	0	1		22	34			Port Orange	collected that day from Port Orange
2015-10-05	84	No	Yes	No	No	1	natural light	N	0														24				Port Orange	collected that day from Port Orange
2015-10-05	85	No	No	No	Yes	2	natural light	Y	1	4,8	6	28	34	213.69		4,8	5	4	9	56.5488	0.73537		26	35			Port Orange	collected that day from Port Orange
2015-10-05	86	No	Yes	No	No	1	natural light	N	0														24				Port Orange	collected that day from Port Orange
2015-10-05	87	No	No	No	Yes	2	natural light	Y	1	1,5	52	33	85	534.225		1,5	29	14	43	270.178	0.494263		30	31			Port Orange	collected that day from Port Orange
2015-10-05	88	No	Yes	No	No	1	natural light	N	0														19				Port Orange	collected that day from Port Orange
2015-10-05	89	No	No	No	Yes	2	natural light	Y	1	2,6	16	16	32	201.12		2,6	2	4	6	37.6992	0.812554		21	33			Port Orange	collected that day from Port Orange
2015-10-05	90	No	Yes	No	No	1	natural light	N	0	3,7	1	2	3	9		3,7				0	0		22				Port Orange	collected that day from Port Orange
2015-10-05	91	No	No	No	Yes	2	natural light	Y	1	4,8	8	11	19	119.415		4,8	6	6	12	75.3984	0.368602		32	30			Port Orange	collected that day from Port Orange
2015-10-05	92	No	Yes	No	No	1	natural light	N	0														17				Port Orange	collected that day from Port Orange
2015-10-05	93	No	No	No	Yes	2	natural light	Y	1	1,5	14	8	22	138.27		1,5	2	1	3	18.8496	0.863675		20	25			Port Orange	collected that day from Port Orange
2015-10-05	94	No	No	No	Yes	2	natural light	Y	1	2,6	9	13	22	138.27		2,6	5	2	7	43.9824	0.681909		26	34			Port Orange	collected that day from Port Orange
2015-10-05	95	No	No	No	Yes	2	natural light	Y	1	3,7	4	7	11	69.135		3,7	2	2	4	25.1328	0.636468		25	29			Port Orange	collected that day from Port Orange
2015-10-05	96	No	No	No	Yes	2	natural light	Y	1	4,8	23	34	57	358.245		4,8	11	24	35	219.912	0.386141		21	31			Port Orange	collected that day from Port Orange
2015-10-05	72B	No	Yes	No	No	1	natural light	N	0														23				Port Orange	collected that day from Port Orange
2015-10-12	97	No	Yes	No	No	1	natural light	N	0														29				Marineland Harbor
2015-10-12	98	No	Yes	No	No	1	natural light	N	0														15				Marineland Harbor
2015-10-12	99	No	Yes	No	No	1	natural light	N	0														12				Marineland Harbor
2015-10-12	100	No	Yes	No	No	1	natural light	N	0														14				Marineland Harbor
2015-10-12	101	No	Yes	No	No	1	natural light	N	0														28				Marineland Harbor
2015-10-12	102	No	Yes	No	No	1	natural light	N	0														18				Marineland Harbor
2015-10-12	103	No	Yes	Yes	Yes	1	natural light	Y	1	1,5	12	8	20	125.7			3	8	11	69.1152	0.450158		40				Marineland Harbor
2015-10-12	104	No	Yes	No	No	1	natural light	N	0					3									52				Marineland Harbor
2015-10-12	105	No	Yes	Yes	Yes	1	natural light	Y	1	2,6	103	303	406	2551.71			55	196	251	1577.08	0.38195		70				Marineland Harbor
2015-10-12	106	No	Yes	No	No	1	natural light	N	0														30				Marineland Harbor
2015-10-13	107	No	Yes	No	No	1	15	N	0														30				Marineland Harbor
2015-10-13	108	No	Yes	No	No	1	15	N	0														24				Marineland Harbor
2015-10-13	109	No	Yes	No	No	1	15	N	0														18				Marineland Harbor
2015-10-13	110	No	Yes	No	No	1	15	N	0														20				Marineland Harbor
2015-10-13	111	No	Yes	No	No	1	15	N	0														18				Marineland Harbor
2015-10-13	112	No	Yes	No	No	1	15	N	0														27				Marineland Harbor
2015-10-13	113	No	Yes	No	No	1	15	N	0														29				Marineland Harbor
2015-10-13	114	No	Yes	Yes	Yes	1	15	Y	1	2,6	21	24	45	282.825			4	9	13	81.6816	0.711194		52				Marineland Harbor
2015-10-13	115	No	Yes	Yes	Yes	1	15	Y	1	3,7	7	3	10	62.85			4	2	6	37.6992	0.400172		29				Marineland Harbor
2015-10-13	116	No	Yes	No	No	1	15	N	0														19				Marineland Harbor
2015-10-14	117	No	Yes	No	No	1	15	N	0														24				Marineland Harbor
2015-10-14	118	No	Yes	Yes	Yes	1	15	Y	1	1,5	5	4	9	56.565			3	2	5	31.416	0.444604		26				Marineland Harbor
2015-10-14	119	No	Yes	Yes	Yes	1	15	Y	1	2,6	113	125	238	1495.83			88	99	187	1174.96	0.214511		40				Marineland Harbor
2015-10-14	120	No	Yes	No	No	1	15	N	0														17				Marineland Harbor
2015-10-15	121	No	No	No	No	2	15	N	0														21	17			Marineland Harbor
2015-10-15	122	No	Yes	Yes	Yes	1	15	Y	1	1,5	7	12	19	119.415			5	10	15	94.248	0.210752		30				Marineland Harbor
2015-10-15	123	No	Yes	Yes	Yes	1	15	Y	1	2,6	30	17	47	295.395			17	7	24	150.797	0.489508		33				Marineland Harbor
2015-10-15	124	No	No	No	No	2	15	N	0														21	20			Marineland Harbor
2015-10-15	125	No	Yes	Yes	Yes	1	15	Y	1	3,7	3	6	9	56.565			1	3	4	25.1328	0.555683		26				Marineland Harbor
2015-10-15	126	No	No	No	No	2	15	N	0														20	24			Marineland Harbor
2015-10-15	127	No	Yes	Yes	Yes	1	15	Y	1	4,8	27	24	51	320.535			20	18	38	238.762	0.255115		35				Marineland Harbor
2015-10-15	128	No	Yes	Yes	Yes	1	15	Y	1	1,5	18	16	34	213.69			8	14	22	138.23	0.353126		30				Marineland Harbor
2015-10-15	129	No	No	No	No	2	15	N	0														23	24			Marineland Harbor
2015-10-15	130	No	Yes	No	No	1	15	N	0														30				Marineland Harbor
2015-10-15	131	No	No	No	No	2	15	N	0														24	21			Marineland Harbor
2015-10-15	132	No	No	No	No	2	15	N	0														16	13			Marineland Harbor
2015-10-15	133	No	Yes	No	No	1	15	N	0														27				Marineland Harbor
2015-10-15	134	No	No	No	No	2	15	N	0														16	18			Marineland Harbor
2015-10-15	135	No	No	No	No	2	15	N	0														14	15			Marineland Harbor
2015-10-15	136	No	No	No	No	2	15	N	0														16	17			Marineland Harbor
2015-10-15	137	No	No	No	No	2	15	Y	1	2,6													20	19			Marineland Harbor	Counted many more undeveloped eggs than found in original egg count.
2015-10-15	138	No	Yes	No	No	1	15	N	0														22				Marineland Harbor
2015-10-15	139	No	Yes	No	No	1	15	N	0														12				Marineland Harbor
